# Supplementary material for: Phase II Metabolism of Asarone Isomers In Vitro and in Humans Using HPLC-MS/MS and HPLC-qToF/MS
Source: Foods. 2021 Aug 29;10(9):2032. doi: 10.3390/foods10092032 (PMC8467817; doi:10.3390/foods10092032)
Supplement: Supplementary file 1 [file foods-10-02032-s001.zip]

Archive with 1 entries (1 files):
- foods-1319902-supplementary.pdf
